# Supplementary material for: Development of Novel S-Protective Thiolated-Based Mucoadhesive Tablets for Repaglinide: Pharmacokinetic Study
Source: Polymers (Basel). 2022 Aug 28;14(17):3529. doi: 10.3390/polym14173529 (PMC9460926; doi:10.3390/polym14173529)
Supplement: Supplementary file 1 [file polymers-14-03529-s001.zip]

Archive with 1 entries (1 files):
- polymers-1846889-supplementary.pdf
